# Supplementary material for: Comparing the Blood Response to Hyperbaric Oxygen with High-Intensity Interval Training—A Crossover Study in Healthy Volunteers
Source: Antioxidants (Basel). 2023 Nov 25;12(12):2043. doi: 10.3390/antiox12122043 (PMC10740875; doi:10.3390/antiox12122043)
Supplement: Supplementary file 1 [file antioxidants-12-02043-s001.zip]

Archive with 1 entries (1 files):
- antioxidants-2699890-supplementary.pdf
